# Supplementary material for: Short-term head-down bed rest microgravity simulation alters salivary microbiome in young healthy men
Source: Front Microbiol. 2022 Nov 10;13:1056637. doi: 10.3389/fmicb.2022.1056637 (PMC9684331; doi:10.3389/fmicb.2022.1056637)
Supplement: Supplementary file 2 [file Table_2.XLSX]

## Sheet: Supplementary Table 1
Supplementary Table 1. Data pre-processing statistics and quality control.
Sample Name	Raw PE	Raw Tags	Clean tags	Effective tags	Base(nt)	AvgLen(nt)	Q20	Q30	GC%	Effective%
A.S.1	83199	77881	75185	55676	23633275	424	98.69	95.58	52.41	66.92
A.S.2	62141	51761	46975	38597	15840487	410	98.82	95.91	52.59	62.11
A.S.3	73585	57809	49008	39900	16536108	414	98.75	95.74	52.6	54.22
A.S.4	91879	85760	82358	61470	26153004	425	98.72	95.65	52.3	66.9
A.S.5	64117	53601	48939	39214	16538652	422	98.83	95.94	52.37	61.16
A.S.6	93466	89956	87447	65148	27778436	426	98.64	95.4	52.07	69.7
A.S.7	93066	88681	85978	67482	28571016	423	98.75	95.76	52.67	72.51
A.S.8	63751	53762	48601	43840	18121192	413	98.71	95.67	51.91	68.77
A.S.9	95171	87723	83847	60056	25613341	426	98.68	95.5	51.84	63.1
A.S.10	89698	86063	83648	60494	25782370	426	98.81	95.77	52.8	67.44
A.S.11	100025	78833	70917	59952	24881350	415	97.85	93.4	52.28	59.94
A.S.12	95880	91621	89191	62291	26558150	426	98.9	96.05	52.8	64.97
A.S.13	96881	92826	90065	62757	26620562	424	98.71	95.57	52.02	64.78
A.S.14	87857	85667	83265	58865	24738348	420	98.65	95.47	51.82	67
A.S.15	98536	95867	93221	63434	26765314	422	98.67	95.53	52.5	64.38
A.S.16	85897	83322	80519	53064	22515687	424	98.58	95.28	51.08	61.78
B.S.1	92702	90021	87614	58703	24785277	422	98.63	95.42	50.98	63.32
B.S.2	89850	86981	84424	60120	25539509	425	98.63	95.36	52.07	66.91
B.S.3	85053	82702	80372	52985	22430561	423	98.65	95.47	51.93	62.3
B.S.4	97864	94162	91228	65516	27800209	424	98.68	95.5	51.25	66.95
B.S.5	84226	82082	79898	54232	22998754	424	98.67	95.46	51.98	64.39
B.S.6	97294	95096	92583	62538	26515529	424	98.61	95.36	51.47	64.28
B.S.7	83685	81210	78673	56427	23940059	424	98.57	95.19	51.27	67.43
B.S.8	83378	79048	76260	53444	22720489	425	98.64	95.35	51.79	64.1
B.S.9	82880	68436	62433	48000	19463561	405	98.49	95.15	51.83	57.92
B.S.10	93713	91082	88591	58920	24970522	424	98.51	94.95	51.75	62.87
B.S.11	89355	87101	84706	53025	22405380	423	98.6	95.27	51.39	59.34
B.S.12	90318	87071	84390	50854	21513796	423	98.6	95.32	51.47	56.31
B.S.13	85524	82309	79610	57546	24335398	423	98.52	95.15	52.22	67.29
B.S.14	91433	86826	83290	59505	25246225	424	98.48	95.03	51.32	65.08
B.S.15	85251	82500	80018	58688	24965559	425	98.59	95.28	52.2	68.84
B.S.16	84545	79637	76803	50178	21257895	424	98.62	95.31	51.72	59.35
C.S.1	80366	77796	75334	49694	21093120	424	98.53	95.12	51.39	61.83
C.S.2	87654	85093	82546	57636	24431716	424	98.61	95.32	51.75	65.75
C.S.3	94661	88328	85167	61267	25782111	421	98.61	95.38	52.74	64.72
C.S.4	87004	81326	78349	55149	23341900	423	98.59	95.17	52.52	63.39
C.S.5	76445	71542	69012	44423	18664605	420	98.62	95.44	52.93	58.11
C.S.6	94340	91752	89310	54831	23141491	422	98.71	95.61	52.47	58.12
C.S.7	83747	81406	78985	47756	20217592	423	98.59	95.32	51.29	57.02
C.S.8	85619	82787	80024	51072	21722654	425	98.58	95.3	51.49	59.65
C.S.9	84455	79384	76293	51779	21884132	423	98.58	95.32	51.37	61.31
C.S.10	75724	62045	55289	40659	17071345	420	98.57	95.29	52.05	53.69
C.S.11	88606	86196	84038	51536	21682377	421	98.69	95.57	52.37	58.16
C.S.12	85718	72763	66997	48603	20432694	420	98.68	95.53	51.82	56.7
C.S.13	94458	91092	88495	60157	25187146	419	98.65	95.5	53.41	63.69
C.S.14	83481	81269	78944	50542	21365923	423	98.55	95.15	51.33	60.54
C.S.15	80859	77579	75305	50283	21223047	422	98.63	95.35	52.63	62.19
C.S.16	81167	76258	73574	47827	20150773	421	98.69	95.49	52.4	58.92
D.S.1	88689	85225	82659	52845	22249945	421	98.67	95.52	51.13	59.58
D.S.2	83269	81230	79084	52626	22282083	423	98.64	95.36	52.06	63.2
D.S.3	84423	82481	80005	51725	21888639	423	98.59	95.28	51.16	61.27
D.S.4	94839	91705	88070	62343	26449048	424	98.59	95.33	51.19	65.74
D.S.5	91764	88955	86333	60284	25437327	422	98.58	95.26	51.28	65.69
D.S.6	97634	94368	91563	62252	26291300	422	98.7	95.57	52.13	63.76
D.S.7	89477	86995	84495	57042	24052704	422	98.69	95.57	50.98	63.75
D.S.8	87422	83702	81099	60188	25616704	426	98.59	95.2	52.25	68.85
D.S.9	97658	94600	91659	59961	25309745	422	98.64	95.42	51.3	61.4
D.S.10	91027	88601	86086	59795	25220273	422	98.64	95.44	51.54	65.69
D.S.11	87702	85321	82847	57749	24274743	420	98.65	95.43	50.4	65.85
D.S.12	94954	91985	89159	62200	26382211	424	98.65	95.41	51.39	65.51
D.S.13	88300	85717	83399	57525	24047139	418	98.69	95.6	53.39	65.15
D.S.14	86892	84780	82330	54242	22851233	421	98.66	95.49	51.43	62.42
D.S.15	93189	90076	87276	61395	25744888	419	98.71	95.65	53.57	65.88
D.S.16	94947	92672	89527	54863	23027765	420	98.66	95.51	51.27	57.78
E.S.1	90692	87952	85436	59078	25029197	424	98.66	95.48	51.54	65.14
E.S.2	95474	92079	89291	61644	25924120	421	98.68	95.55	51.35	64.57
E.S.3	82036	79366	77057	46833	19834482	424	98.63	95.36	51.52	57.09
E.S.4	96263	93764	91094	62853	26733414	425	98.69	95.51	51.93	65.29
E.S.5	82512	80459	78217	47202	19974296	423	98.67	95.5	51.71	57.21
E.S.6	87591	85618	83442	50207	21083712	420	98.75	95.71	51.46	57.32
E.S.7	92718	90776	88473	54036	22732632	421	98.74	95.71	51.03	58.28
E.S.8	97017	94350	91798	58345	24727357	424	98.71	95.55	52.06	60.14
E.S.9	99795	97419	94510	62069	26373502	425	98.61	95.32	51.24	62.2
E.S.10	92104	89871	87411	63076	26861158	426	98.63	95.35	51.44	68.48
E.S.11	93202	90352	87649	57927	24340848	420	98.72	95.63	51.39	62.15
E.S.12	89056	86654	84237	52314	22019527	421	98.76	95.75	50.73	58.74
E.S.13	82187	79809	77555	57626	24369360	423	98.67	95.54	52.5	70.12
E.S.14	90420	88280	85915	57035	24028519	421	98.75	95.71	51.56	63.08
E.S.15	87415	81145	77507	58189	24391961	419	98.78	95.84	53.4	66.57
E.S.16	96238	93750	91241	59642	25226664	423	98.72	95.61	51.4	61.97

## Sheet: Supplementary Table 2
Supplementary Table 2. Dissimilarity analysis of bacterial community structure between groups.
Group 1	Group 2	ANOSIM	P	ADONIS	P
		（R）		（ R2）
AS	BS	0.359	0.001	0.189	0.001
AS	CS	0.367	0.001	0.182	0.001
AS	DS	0.369	0.001	0.166	0.001
AS	ES	0.316	0.001	0.149	0.001
BS	CS	0.002	0.407	0.037	0.301
BS	DS	0.084	0.017	0.063	0.015
BS	ES	0.088	0.015	0.063	0.023
CS	DS	0.024	0.212	0.039	0.255
CS	ES	0.036	0.104	0.046	0.107
DS	ES	0.002	0.423	0.031	0.497

## Sheet: Supplementary Table 3
Supplementary Table 3. Correlations between dominant genera (relative abundance > 1 %) in five groups.
dominant genera		R
		AS	BS	CS	DS	ES
Streptococcus	Neisseria	-0.69	-	-	-	-
	unidentified Spirochaetaceae	-	-0.66	-	-	-
	Parvimonas	-	-	0.68	-	-
	Actinomyces	-	-	-0.63	-	-
	unidentified Prevotellaceae	-	-	-	-	-0.66
Lautropia	Fusobacterium	-	-	0.73	0.72	-
Porphyromonas	Capnocytophaga	-	-0.66	-	-	-
	Granulicatella	-	-0.76	-	-	-
Rothia	Parvimonas	0.62	-	-0.64	-	-
	unidentified Prevotellaceae	-	-	-	-	-0.69
unidentified Prevotellaceae	Fusobacterium	-	-0.66	-	-	-
unidentified Spirochaetaceae	Capnocytophaga	0.66	-0.68	-	-	-
	Parvimonas	-	-	-	0.74	-
	Granulicatella	-	-	-	-	-0.62
Neisseria	Parvimonas	-0.66	-	-	-	-
	Fusobacterium	0.66	-	-	-	-
	Gemella	-	0.72		-	-
	Lautropia	-	-	0.64	0.65	-
	Rothia	-	-	-	-	0.77
Parvimonas	Capnocytophaga	0.62	-	-	-	-
	Gemella	0.78	-	-	-	-
	Peptostreptococcus	0.65	-	-	-	-
	Haemophilus	-	-	-	-	-0.61
Haemophilus	Peptostreptococcus	-	0.62	-	-	-
Gemella	Granulicatella	0.75	-	-	-	-
	Actinomyces	-	-	-	0.61	-
Oribacterium	Actinomyces	0.77	-	-	-	-
	Peptostreptococcus	0.6	-	-	-	-
